# Supplementary material for: Right-to-Left Shunt in Divers with Neurological Decompression Sickness: A Systematic Review and Meta-Analysis
Source: Healthcare (Basel). 2023 May 12;11(10):1407. doi: 10.3390/healthcare11101407 (PMC10217987; doi:10.3390/healthcare11101407)
Supplement: Supplementary file 1 [file healthcare-11-01407-s001.zip]

Archive with 1 entries (1 files):
- healthcare-2246030-supplementary.pdf
